# Supplementary material for: Exclusive use and evaluation of inheritance metrics viability in software fault prediction—an experimental study
Source: PeerJ Comput Sci. 2021 Jun 4;7:e563. doi: 10.7717/peerj-cs.563 (PMC8189025; doi:10.7717/peerj-cs.563)
Supplement: Supplemental Information 4 [file peerj-cs-07-563-s004.r]

#clear everything
rm(list = setdiff(ls(), lsf.str()))


#merging datasets with same features
BasePath = "/Users/rizwan/Library/Mobile Documents/com~apple~CloudDocs/PhD/initialexperiments/"
inputPath = paste0(BasePath, "3-SubDatasetBeforeMerging/")
outputPath =  paste0(BasePath, "4-Merged Dataset/")
filesName <- list.files(path = inputPath)
uniqueFeatureSet <- integer(0)
for (ds in 1:NROW(filesName)) {
  CompletePathAndFile = paste0(inputPath, filesName[ds])
  mydata = read.csv(CompletePathAndFile, header = TRUE)
  columnNames <-
    paste0(colnames(mydata)[-ncol(mydata)], collapse = ",")
  uniqueFeatureSet <- append(uniqueFeatureSet, columnNames)
  cat(columnNames, filesName[ds], "\n")
}
uniqueFeatureSet <- unique(uniqueFeatureSet)


for (ufs in 1:length(uniqueFeatureSet)) {
  currentFeatuerset <- uniqueFeatureSet[ufs]
  Files <- character(0)
  mydf <-
    as.data.frame(matrix(0, ncol = length(unlist(strsplit(currentFeatuerset, split=",")))+1, nrow = 0))
  colnames(mydf) <- c( unlist(strsplit(currentFeatuerset, split=",")), "BUG")
  for (ds in 1:NROW(filesName)) {
    CompletePathAndFile = paste0(inputPath, filesName[ds])
    mydata = read.csv(CompletePathAndFile, header = TRUE)
    thisFeatureset <- paste0(colnames(mydata)[-ncol(mydata)], collapse = ",")
    if(thisFeatureset==currentFeatuerset){
      mydf <- rbind(mydf, mydata)
      Files <- append(Files, filesName[ds])
    }
  }
  write.csv(
    mydf,
    file = paste0(outputPath, currentFeatuerset, ".csv"),
    row.names = FALSE
  )
  cat(ncol(mydf)-1,ufs , currentFeatuerset, ":(",  length(Files),"), \n")
  
}
