# Supplementary material for: Exclusive use and evaluation of inheritance metrics viability in software fault prediction—an experimental study
Source: PeerJ Comput Sci. 2021 Jun 4;7:e563. doi: 10.7717/peerj-cs.563 (PMC8189025; doi:10.7717/peerj-cs.563)
Supplement: Supplemental Information 5 [file peerj-cs-07-563-s005.r]

#clear everything
rm(list = setdiff(ls(), lsf.str()))

PathforCleanData =   "/Users/rizwan/Library/Mobile Documents/com~apple~CloudDocs/PhD/initialexperiments/TheDataSet2/"

dataSetName = datasetRepository = list.files(path = PathforCleanData)
instances <- integer(0)
for (names in 1:NROW(dataSetName)) {
  CompletePathAndFile = paste0(PathforCleanData, dataSetName[names])
  mydata = read.csv(CompletePathAndFile, header = TRUE)
    cat(
      names,
      ">",
      dataSetName[names],
      ">",
      paste0(sort(colnames(mydata)[-ncol(mydata)]), collapse = ","),
      ">",
      nrow(mydata),
      ">",
      prop.table(table(mydata$BUG))[1],
      ">",
      prop.table(table(mydata$BUG))[2],
      "\n"
    )
}
