# Supplementary material for: Exclusive use and evaluation of inheritance metrics viability in software fault prediction—an experimental study
Source: PeerJ Comput Sci. 2021 Jun 4;7:e563. doi: 10.7717/peerj-cs.563 (PMC8189025; doi:10.7717/peerj-cs.563)
Supplement: Supplemental Information 6 [file peerj-cs-07-563-s006.r]

rm(list = setdiff(ls(), lsf.str()))
minMax <- function(x) {
  return ((x - min(x)) / (max(x) - min(x)))
}


BasePath = "/Users/rizwan/Library/Mobile Documents/com~apple~CloudDocs/PhD/initialexperiments/"
inputPath = paste0(BasePath, "5-Merged Dataset After Filteration/")
outputPathStats = paste0(BasePath, "6-Scaled Dataset/")
dataSetName = list.files(path = inputPath)
for (r in 1:length(dataSetName)) {
  myNewData <- data.frame()
  cat(r, "in process\n")
  CompletePathAndFile = paste0(inputPath, dataSetName[r])
  mydata = read.csv(CompletePathAndFile, header = TRUE)
  mydatalables <- mydata[, ncol(mydata)]
  BUG <- ifelse(mydatalables == 'FALSE', 'FALSE', 'TRUE')
  if (length(mydata) > 2) {
    normalizedColumns <-
      as.data.frame(lapply(mydata[,-ncol(mydata)], minMax))
    colnames(normalizedColumns) <- colnames(mydata)[-length(mydata)]
  } else{
    x = mydata[,-ncol(mydata)]
    normalizedColumns <-
      data.frame((x - min(x)) / (max(x) - min(x)))
    colnames(normalizedColumns) <- colnames(mydata)[1]
  }
  myNewData <- cbind(normalizedColumns, BUG)
  write.csv(myNewData,
            file =  paste0(outputPathStats, dataSetName[r]),
            row.names = FALSE)
}
